# Supplementary material for: Roles of gut microbiota in androgenetic alopecia: insights from Mendelian randomization analysis
Source: Front Microbiol. 2024 Apr 2;15:1360445. doi: 10.3389/fmicb.2024.1360445 (PMC11018880; doi:10.3389/fmicb.2024.1360445)
Supplement: Supplementary file 1 [file Table_1.XLSX]

## Sheet: Supplementary Table 1
Supplementary Table 1. The IVs of gut microbiota (p < 1×10-5)
Exposure	Outcome	SNP	beta	se	samplesize	pval	R^2	F
family.Acidaminococcaceae	Androgenetic alopecia	rs6923842	-0.0796106	0.0169192	11904	2.53457e-06	0.00185644	22.1401
family.Acidaminococcaceae	Androgenetic alopecia	rs6589457	0.165911	0.0349516	7386	2.06581e-06	0.00304147	22.5328
family.Acidaminococcaceae	Androgenetic alopecia	rs2933324	-0.0662557	0.0140257	12525	2.3137e-06	0.00177848	22.3152
family.Acidaminococcaceae	Androgenetic alopecia	rs262812	-0.065675	0.0142257	12099	3.89968e-06	0.0017585	21.3135
family.Acidaminococcaceae	Androgenetic alopecia	rs74540770	-0.108969	0.0243533	10606	7.65843e-06	0.00188418	20.0213
family.Acidaminococcaceae	Androgenetic alopecia	rs6427992	-0.0595857	0.01296	12527	4.27288e-06	0.00168458	21.1384
family.Acidaminococcaceae	Androgenetic alopecia	rs45497800	-0.117863	0.0257351	11316	4.65311e-06	0.00185014	20.975
family.Acidaminococcaceae	Androgenetic alopecia	rs78702810	-0.143755	0.0323244	7992	8.69686e-06	0.00246864	19.7782
genus.Anaerofilum	Androgenetic alopecia	rs816292	-0.113003	0.02204	5017	2.9416e-07	0.00521241	26.2877
genus.Anaerofilum	Androgenetic alopecia	rs79598899	0.182586	0.0357284	4709	3.21518e-07	0.00551538	26.1159
genus.Anaerofilum	Androgenetic alopecia	rs4506496	0.10309	0.0212861	4935	1.27857e-06	0.00473034	23.4552
genus.Anaerofilum	Androgenetic alopecia	rs712981	0.10076	0.0202902	5051	6.83784e-07	0.00485854	24.6603
genus.Anaerofilum	Androgenetic alopecia	rs17105491	-0.193107	0.0411187	4856	2.64857e-06	0.0045214	22.0557
genus.Anaerofilum	Androgenetic alopecia	rs10794359	-0.0953524	0.02006	4994	2.00057e-06	0.00450395	22.5945
genus.Anaerofilum	Androgenetic alopecia	rs17096874	-0.126337	0.0268919	5051	2.62779e-06	0.00435058	22.0708
genus.Anaerofilum	Androgenetic alopecia	rs356049	0.132603	0.0289802	4994	4.74774e-06	0.00417482	20.9365
genus.Anaerofilum	Androgenetic alopecia	rs1563175	0.0923834	0.0202157	5051	4.88001e-06	0.00411757	20.8838
genus.Anaerofilum	Androgenetic alopecia	rs17012738	0.0903417	0.0200239	5051	6.43147e-06	0.00401378	20.3553
genus.Anaerofilum	Androgenetic alopecia	rs9299345	-0.1364	0.0302372	5051	6.45257e-06	0.00401255	20.349
genus.Anaerofilum	Androgenetic alopecia	rs4244069	-0.146775	0.0326594	5030	6.98668e-06	0.00399923	20.1969
genus.Olsenella	Androgenetic alopecia	rs1035588	-0.108148	0.0236848	3739	4.96765e-06	0.00554536	20.8497
genus.Olsenella	Androgenetic alopecia	rs62112538	-0.19943	0.0407033	3630	9.6024e-07	0.00656984	24.0062
genus.Olsenella	Androgenetic alopecia	rs35225860	-0.223604	0.0482391	3630	3.56391e-06	0.00588422	21.4862
genus.Olsenella	Androgenetic alopecia	rs72691585	-0.249079	0.0520814	3078	1.73137e-06	0.00737606	22.8722
genus.Olsenella	Androgenetic alopecia	rs9460691	0.119966	0.0268645	3739	7.98486e-06	0.00530508	19.9415
genus.Olsenella	Androgenetic alopecia	rs17148768	0.140434	0.0295602	3648	2.02624e-06	0.00614891	22.57
genus.Olsenella	Androgenetic alopecia	rs61090148	-0.104783	0.0231343	3739	5.91708e-06	0.00545678	20.5148
genus.Olsenella	Androgenetic alopecia	rs7540303	0.108044	0.023638	3739	4.8592e-06	0.00555654	20.892
genus.Olsenella	Androgenetic alopecia	rs2759329	-0.111131	0.0237218	3739	2.80272e-06	0.00583552	21.9471
genus.Olsenella	Androgenetic alopecia	rs6046522	0.122938	0.0269928	3705	5.25131e-06	0.00556758	20.7434
genus.Olsenella	Androgenetic alopecia	rs8066522	-0.106529	0.0240379	3739	9.3493e-06	0.00522528	19.64
genus.Ruminiclostridium9	Androgenetic alopecia	rs57665991	-0.0641507	0.0123339	16725	1.98021e-07	0.00161487	27.0523
genus.Ruminiclostridium9	Androgenetic alopecia	rs12040548	0.0570422	0.0122359	16721	3.13347e-06	0.00129806	21.733
genus.Ruminiclostridium9	Androgenetic alopecia	rs115044523	-0.0980026	0.0202616	16107	1.31912e-06	0.00145038	23.3951
genus.Ruminiclostridium9	Androgenetic alopecia	rs12419854	-0.0727975	0.0155594	16027	2.88736e-06	0.00136396	21.89
genus.Ruminiclostridium9	Androgenetic alopecia	rs6082461	0.0586425	0.0131004	16650	7.59162e-06	0.00120204	20.0381
genus.Ruminiclostridium9	Androgenetic alopecia	rs918449	-0.0950908	0.0197177	16725	1.41687e-06	0.00138866	23.2576
genus.Ruminiclostridium9	Androgenetic alopecia	rs73592673	-0.081629	0.0169515	15493	1.46865e-06	0.00149448	23.1886
genus.Ruminiclostridium9	Androgenetic alopecia	rs79082720	0.0928576	0.0204871	16094	5.82943e-06	0.00127484	20.5434
genus.Ruminiclostridium9	Androgenetic alopecia	rs74303178	0.0532742	0.0119274	16706	7.94909e-06	0.00119276	19.9501
genus.Ruminiclostridium9	Androgenetic alopecia	rs13033315	0.0511195	0.0111418	16724	4.47319e-06	0.00125712	21.0506
genus.Ruminiclostridium9	Androgenetic alopecia	rs9809789	-0.0717454	0.0159673	16025	7.01398e-06	0.00125828	20.1894
genus.Ruminiclostridium9	Androgenetic alopecia	rs9522712	0.0699728	0.0154939	16725	6.29747e-06	0.00121798	20.3956
genus.Ruminiclostridium9	Androgenetic alopecia	rs78191726	0.0944998	0.0210206	16039	6.93796e-06	0.00125848	20.2103
genus.Ruminiclostridium9	Androgenetic alopecia	rs7137760	0.050797	0.0112182	16722	5.95234e-06	0.00122464	20.5035
genus.RuminococcaceaeUCG004	Androgenetic alopecia	rs6769553	0.0849743	0.0157451	9501	6.78081e-08	0.00305624	29.1264
genus.RuminococcaceaeUCG004	Androgenetic alopecia	rs12125734	0.133972	0.0257417	8938	1.94552e-07	0.00302133	27.0865
genus.RuminococcaceaeUCG004	Androgenetic alopecia	rs511258	-0.0757474	0.0162475	9500	3.12994e-06	0.00228269	21.7352
genus.RuminococcaceaeUCG004	Androgenetic alopecia	rs2248146	0.0689452	0.0153649	9502	7.21719e-06	0.00211452	20.1348
genus.RuminococcaceaeUCG004	Androgenetic alopecia	rs10976229	0.095976	0.0214554	9116	7.70281e-06	0.00219026	20.0103
genus.RuminococcaceaeUCG004	Androgenetic alopecia	rs7569771	-0.075914	0.0170308	9502	8.29394e-06	0.00208666	19.8689
genus.RuminococcaceaeUCG004	Androgenetic alopecia	rs872501	0.116125	0.025946	8473	7.61866e-06	0.00235855	20.0313
genus.RuminococcaceaeUCG004	Androgenetic alopecia	rs3800154	-0.0797959	0.0177639	9406	7.05515e-06	0.00214066	20.1782
genus.RuminococcaceaeUCG004	Androgenetic alopecia	rs9818949	0.0859927	0.0188671	9116	5.16924e-06	0.00227362	20.7735
genus.RuminococcaceaeUCG010	Androgenetic alopecia	rs35506912	-0.0693743	0.0147926	12793	2.73457e-06	0.0017163	21.9943
genus.RuminococcaceaeUCG010	Androgenetic alopecia	rs682403	-0.0588161	0.0124671	12864	2.38537e-06	0.00172716	22.2566
genus.RuminococcaceaeUCG010	Androgenetic alopecia	rs6958419	-0.0585718	0.0124994	12870	2.78623e-06	0.00170326	21.9584
genus.RuminococcaceaeUCG010	Androgenetic alopecia	rs2820282	-0.0592304	0.0125917	12865	2.55208e-06	0.00171698	22.1269
genus.RuminococcaceaeUCG010	Androgenetic alopecia	rs12597105	0.0670855	0.0144415	12415	3.39533e-06	0.00173513	21.5791
genus.RuminococcaceaeUCG010	Androgenetic alopecia	rs7935775	-0.0631351	0.0137953	12864	4.7271e-06	0.00162552	20.9448
genus.RuminococcaceaeUCG010	Androgenetic alopecia	rs73218807	-0.166211	0.0367938	6714	6.26179e-06	0.00303018	20.4065
genus.RuminococcaceaeUCG010	Androgenetic alopecia	rs7441445	-0.05695	0.0126502	12852	6.73514e-06	0.00157447	20.267

## Sheet: Supplementary Table 2
Supplementary Table 2. The estimates of two-sample MR of gut microbiome and androgenetic alopecia
Exposure	Outcome	method	Number of SNPs	Beta	Se	pval	OR(95%CI)
family.Acidaminococcaceae	Androgenetic alopecia	MR Egger	7	-1.20104	1.7111	0.514055	0.30(0.01-8.61)
family.Acidaminococcaceae	Androgenetic alopecia	Weighted median	7	-1.24551	0.737056	0.0910576	0.29(0.06-1.22)
family.Acidaminococcaceae	Androgenetic alopecia	IV weighted	7	-1.55831	0.564736	0.00579139	0.21(0.07-0.64)
family.Acidaminococcaceae	Androgenetic alopecia	Simple mode	7	-1.24808	1.02599	0.269487	0.29(0.04-2.14)
family.Acidaminococcaceae	Androgenetic alopecia	Weighted mode	7	-1.21567	1.02577	0.280773	0.30(0.04-2.21)
genus.Anaerofilum	Androgenetic alopecia	MR Egger	10	-4.27038	1.88158	0.052926	0.01(0.00-0.56)
genus.Anaerofilum	Androgenetic alopecia	Weighted median	10	-0.567732	0.47283	0.229864	0.57(0.22-1.43
genus.Anaerofilum	Androgenetic alopecia	Inverse variance weighted	10	-0.769457	0.345047	0.0257472	0.46(0.24-0.91)
genus.Anaerofilum	Androgenetic alopecia	Simple mode	10	-0.566685	0.719471	0.451151	0.57(0.14-2.32)
genus.Anaerofilum	Androgenetic alopecia	Weighted mode	10	-0.496012	0.722353	0.509599	0.61(0.15-2.51)
genus.Olsenella	Androgenetic alopecia	MR Egger	10	0.616633	0.966883	0.541454	1.85(0.28-12.33)
genus.Olsenella	Androgenetic alopecia	Weighted median	10	0.372456	0.412709	0.366809	1.45(0.67-3.17)
genus.Olsenella	Androgenetic alopecia	IV weighted	10	0.676138	0.285079	0.0177039	1.97(1.12-3.44)
genus.Olsenella	Androgenetic alopecia	Simple mode	10	0.49687	0.608438	0.435221	1.64(0.46-5.89)
genus.Olsenella	Androgenetic alopecia	Weighted mode	10	0.394142	0.566762	0.504346	1.48(0.53-4.13)
genus.Ruminiclostridium9	Androgenetic alopecia	MR Egger	8	-3.72836	3.40995	0.31617	0.02(0.00-19.20)
genus.Ruminiclostridium9	Androgenetic alopecia	Weighted median	8	-1.47756	1.00456	0.141331	0.23(0.03-1.63)
genus.Ruminiclostridium9	Androgenetic alopecia	Inverse variance weighted	8	-1.40267	0.713341	0.0492601	0.25(0.06-1.00)
genus.Ruminiclostridium9	Androgenetic alopecia	Simple mode	8	-2.48558	1.71803	0.191216	0.08(0.00-2.42)
genus.Ruminiclostridium9	Androgenetic alopecia	Weighted mode	8	-2.40028	1.55938	0.167636	0.09(0.00-1.93)
genus.RuminococcaceaeUCG004	Androgenetic alopecia	MR Egger	11	1.5796	2.80128	0.586606	4.85(0.02-1176.28)
genus.RuminococcaceaeUCG004	Androgenetic alopecia	Weighted median	11	0.958988	0.633184	0.129887	2.61(0.75-9.03)
genus.RuminococcaceaeUCG004	Androgenetic alopecia	Inverse variance weighted	11	1.0855	0.48236	0.0244239	2.96(1.15-7.62)
genus.RuminococcaceaeUCG004	Androgenetic alopecia	Simple mode	11	0.78669	1.04501	0.468917	2.20(0.28-17.03)
genus.RuminococcaceaeUCG004	Androgenetic alopecia	Weighted mode	11	0.892874	1.04548	0.413079	2.44(0.31-18.95)
genus.RuminococcaceaeUCG010	Androgenetic alopecia	MR Egger	6	1.28861	1.80087	0.513818	3.63(0.11-123.76)
genus.RuminococcaceaeUCG010	Androgenetic alopecia	Weighted median	6	1.34726	0.862492	0.118276	3.85(0.71-20.86)
genus.RuminococcaceaeUCG010	Androgenetic alopecia	Inverse variance weighted	6	1.37699	0.651724	0.0346143	3.96(1.10-14.22)
genus.RuminococcaceaeUCG010	Androgenetic alopecia	Simple mode	6	1.44245	1.18765	0.278766	4.23(0.41-43.39)
genus.RuminococcaceaeUCG010	Androgenetic alopecia	Weighted mode	6	1.36261	1.04611	0.249496	3.91(0.50-30.36)

## Sheet: Supplementary Table 3
Supplementary Table 3. Results of heterogeneity and horizontal pleiotropy for the effect of gut microbiota on androgenetic alopecia
Exposure	Heterogeneity				Pleiotropy			MR-PRESSO
	MR Egger		IVW		MR Egger			Global Test
	Cochran’s Q	P-value	Cochran’s Q	P-value	Egger intercept	se	P-value	RSSobs	P-value
family.Acidaminococcaceae	3.82057	0.575528	3.8695	0.694332	-0.0375566	0.169792	0.833693	5.358	0.705333
genus.Anaerofilum	5.32033	0.722854	8.90273	0.446301	0.391171	0.206671	0.0950266	11.0758	0.47
genus.Olsenella	8.86146	0.354117	8.8661	0.449725	0.00844925	0.130512	0.94997	10.9092	0.489667
genus.Ruminiclostridium9	4.61917	0.593498	5.10563	0.647074	0.152264	0.218311	0.511619	6.7208	0.658
genus.RuminococcaceaeUCG004	11.6206	0.235551	11.6622	0.308303	-0.0422406	0.235517	0.861634	14.0115	0.344667
genus.RuminococcaceaeUCG010	3.59374	0.463769	3.59651	0.608837	0.00671475	0.127548	0.960539	4.86167	0.662333

## Sheet: Supplementary Table 4
Supplementary Table 4. Information of GWAS summary data.
Characteristic	Resource	Diagnostic criteria	Eligibility criteria	Sex	Sample size	Population
Androgenetic alopecia	FinnGen biobank	Hamilton-Norwood scale (12 degrees) and Ludwig scale (3 stages)	Male-pattern baldness Female-pattern baldness Drug-induced androgenic alopecia Other androgenic alopecia Androgenic alopecia, unspecified	Male and female	Cases=195; controls=201019	European
Gut microbiota	MiBioGen Consortium	NA	NA	NA	18340	European
